# Supplementary material for: Impacts of pleiotropy and migration on repeated genetic adaptation
Source: Genetics. 2024 Jul 12;228(1):iyae111. doi: 10.1093/genetics/iyae111 (PMC11373517; doi:10.1093/genetics/iyae111)
Supplement: iyae111_Supplementary_Data [file iyae111_supplementary_data.zip]

Archive with 7 entries (7 files):
- Figure_S1_GENETICS-2024-307073.pdf
- Figure_S2_GENETICS-2024-307073.pdf
- Figure_S3_GENETICS-2024-307073.pdf
- Figure_S4_GENETICS-2024-307073.pdf
- Figure_S5_GENETICS-2024-307073.pdf
- Figure_S6_GENETICS-2024-307073.pdf
- Supplementary_Figure_Legends_GENETICS-2024-307073.docx
